# Supplementary material for: Effect of acupuncture on in vitro fertilization: An updated systematic review and data mining protocol
Source: Medicine (Baltimore). 2018 Jun 15;97(24):e10998. doi: 10.1097/MD.0000000000010998 (PMC6025581; doi:10.1097/MD.0000000000010998)
Supplement: Supplemental Digital Content [file medi-97-e10998-s001.docx]

File 1 Represents the PRISMA-P checklist.

PRISMA-P (Preferred Reporting Items for Systematic review and Meta-Analysis Protocols) 2015 checklist: recommended items to address in a systematic review protocol 
Section and topic
Item No
Checklist item
ADMINISTRATIVE INFORMATION
Title:


 Identification
1a
Identify the report as a protocol of a systematic review P1
 Update
1b
If the protocol is for an update of a previous systematic review, identify as such P1
Registration
2
If registered, provide the name of the registry (such as PROSPERO) and registration number P2
Authors:


 Contact
3a
Provide name, institutional affiliation, e-mail address of all protocol authors; provide physical mailing address of corresponding author P1 
 Contributions
3b
Describe contributions of protocol authors and identify the guarantor of the review P9
Amendments
4
If the protocol represents an amendment of a previously completed or published protocol, identify as such and list changes; otherwise, state plan for documenting important protocol amendments NA
Support:


 Sources
5a
Indicate sources of financial or other support for the review P9
 Sponsor
5b
Provide name for the review funder and/or sponsor P9
 Role of sponsor or funder
5c
Describe roles of funder(s), sponsor(s), and/or institution(s), if any, in developing the protocol P9
INTRODUCTION
Rationale
6
Describe the rationale for the review in the context of what is already known P3-4
Objectives
7
Provide an explicit statement of the question(s) the review will address with reference to participants, interventions, comparators, and outcomes (PICO) P3-4
METHODS
Eligibility criteria
8
Specify the study characteristics (such as PICO, study design, setting, time frame) and report characteristics (such as years considered, language, publication status) to be used as criteria for eligibility for the review P4-5
Information sources
9
Describe all intended information sources (such as electronic databases, contact with study authors, trial registers or other grey literature sources) with planned dates of coverage P5-6
Search strategy
10
Present draft of search strategy to be used for at least one electronic database, including planned limits, such that it could be repeated P6
Study records:


 Data management
11a
Describe the mechanism(s) that will be used to manage records and data throughout the review P6-7
 Selection process
11b
State the process that will be used for selecting studies (such as two independent reviewers) through each phase of the review (that is, screening, eligibility and inclusion in meta-analysis) P6
 Data collection process
11c
Describe planned method of extracting data from reports (such as piloting forms, done independently, in duplicate), any processes for obtaining and confirming data from investigators P6-7
Data items
12
List and define all variables for which data will be sought (such as PICO items, funding sources), any pre-planned data assumptions and simplifications P5
Outcomes and prioritization
13
List and define all outcomes for which data will be sought, including prioritization of main and additional outcomes, with rationale P5-6
Risk of bias in individual studies
14
Describe anticipated methods for assessing risk of bias of individual studies, including whether this will be done at the outcome or study level, or both; state how this information will be used in data synthesis P7
Data synthesis
15a
Describe criteria under which study data will be quantitatively synthesised P7

15b
If data are appropriate for quantitative synthesis, describe planned summary measures, methods of handling data and methods of combining data from studies, including any planned exploration of consistency (such as I2, Kendall's t) P7

15c
Describe any proposed additional analyses (such as sensitivity or subgroup analyses, meta-regression) P7

15d
If quantitative synthesis is not appropriate, describe the type of summary planned P7
Meta-bias(es)
16
Specify any planned assessment of meta-bias(es) (such as publication bias across studies, selective reporting within studies) P8
Confidence in cumulative evidence
17
Describe how the strength of the body of evidence will be assessed (such as GRADE) P8
* It is strongly recommended that this checklist be read in conjunction with the PRISMA-P Explanation and Elaboration (cite when available) for important clarification on the items. Amendments to a review protocol should be tracked and dated. The copyright for PRISMA-P (including checklist) is held by the PRISMA-P Group and is distributed under a Creative Commons Attribution Licence 4.0. 

From: Shamseer L, Moher D, Clarke M, Ghersi D, Liberati A, Petticrew M, Shekelle P, Stewart L, PRISMA-P Group. Preferred reporting items for systematic review and meta-analysis protocols (PRISMA-P) 2015: elaboration and explanation. BMJ. 2015 Jan 2;349(jan02 1):g7647.


Effect of Acupuncture on In Vitro Fertilization: an Updated Systematic Review and Data Mining Protocol.
Xiaotong Wang, MD & MS1*, Haixiong Lin, MD & MS2*, Mingzhu Chen, BS3, Yuanlin Jin, MD & MS1
1 Shenzhen Bao'an Traditional Chinese Medicine Hospital Group, Guangzhou University of Chinese Medicine, Shenzhen 518133, People's Republic of China
2 The First School of Clinical Medicine, Guangzhou University of Chinese Medicine, Guangzhou 510405, People's Republic of China
3 Clincal Medical College of Acupuncture, Moxibustion and Rehabilitation, Guangzhou University of Chinese Medicine, Guangzhou 510405, People's Republic of China
* These authors contributed equally to this work.
* Correspondence to: 
MD & MS. Haixiong Lin, The First School of Clinical Medicine, Guangzhou University of Chinese Medicine, Jichang Road 12th , Baiyun District, Guangzhou 510405, Guangdong Province, People's Republic of China. Email:lhxiong@foxmail.com.
Prof.Yuanlin Jin, Shenzhen Bao'an Traditional Chinese Medicine Hospital Group, the Affiliated Hospital of Guangzhou University of Chinese Medicine, NO.25 Yu'an Second Road, Bao'an district, Shenzhen 518133, Guangdong Province, People's Republic of China. Email: 1807759191@qq.com.


Supplementary File 1. Represents the search strategy for Chinese National Knowledge Infrastructure.
Number
Search terms
#1
?? [??] 
#2
???? [??]
#3
??[??]
#4
????[??]
#5
??[??]
#6
???[??]
#7
??[??]
#8
???? [??]
#9
#1 or #2 or #3 or #4 or #5 or #6 or #7 or #8
#10
??????[??]
#11
????[??]
#12
????[??]
#13
????[??]
#14
????[??]
#15
#10 or #11 or #12 or #13 or #14
#16
??[??] 
#17
??[??]
#18
#16 or #17
#19
#9 and #15 and #18
